# Supplementary material for: Integrating network pharmacology and experimental validation to investigate the effects and mechanism of Renshen Shouwu decoction for ameliorating Alzheimer’s disease
Source: Pharm Biol. 2024 Oct 17;62(1):767–80. doi: 10.1080/13880209.2024.2415660 (PMC11488172; doi:10.1080/13880209.2024.2415660)
Supplement: Table S1.xlsx [file IPHB_A_2415660_SM6365.xlsx]

## Sheet: Sheet1
Title: Integrating network pharmacology and experimental validation to investigate the effects and mechanism of Renshen Shouwu decoction for ameliorating Alzheimer’s disease Authors: Hong-yu Jin et al.
Table S1 Topological parameters of major hubs
Major hubs	Degree	BetweennessCentrality	ClosenessCentrality		Notes:major hubs colored with black are potential targets of ingredients of RSSW; major hubs colored with red are AD associated targets; major hubs colored with blue are both RSSW targets and AD associated targets.
INS	156	0.0737521	0.545045
TP53	153	0.0638907	0.549002
APP	119	0.047282	0.520654
TNF	143	0.040554	0.534452
APOE	112	0.0303646	0.505008
SRC	127	0.0301288	0.520654
MAPT	99	0.029458	0.49147
ESR1	104	0.0255636	0.50543
HIF1A	92	0.0241435	0.496716
PPARG	104	0.0219646	0.506276
IL1B	118	0.0218461	0.518868
PRKACA	71	0.0195563	0.458681
VEGFA	99	0.0172687	0.506276
BDNF	85	0.0170161	0.497124
PPARA	81	0.0144035	0.488691
MMP9	79	0.0133922	0.490673
PTGS2	86	0.013178	0.493073
MAPK1	81	0.0118309	0.484776
HSP90AB1	62	0.0117163	0.480159
SNCA	68	0.0115928	0.476753
MTOR	80	0.0115119	0.49187
PRKCA	65	0.0114632	0.468629
SDHC	60	0.0109228	0.459377
POMC	51	0.0107741	0.460426
GRIN2B	64	0.0107233	0.465385
CALM1	55	0.0103947	0.451493
AR	60	0.0102397	0.47451
COMT	54	0.0100688	0.448148
SERPINA1	38	0.0100141	0.435565
UBB	51	0.00997625	0.44948
TRPV1	39	0.00901574	0.434626
TLR4	85	0.00898857	0.485554
GSR	45	0.00895038	0.461128
SIRT1	81	0.00854032	0.488691
HSPA9	53	0.00853882	0.443548
NOS3	65	0.00844786	0.482456
MT-ND1	45	0.00834064	0.455572
ACE	62	0.00818122	0.474138
PSEN1	55	0.00812669	0.462185
GNAS	43	0.00803821	0.44518
HSPA5	60	0.00786878	0.477883
GRIN1	56	0.0077831	0.453523
GABRA6	42	0.00771963	0.417818
CYP3A4	59	0.00751695	0.45183
ACOX1	38	0.00744294	0.423077
HMOX1	52	0.00727226	0.472287
SLC1A2	38	0.00699048	0.444853
COX4I1	49	0.00668864	0.435252
ESR2	45	0.00635059	0.459029
GAPDHS	34	0.00624193	0.45183
PPP1CC	50	0.00622261	0.4442
IDH1	40	0.00618354	0.439042
HMGCR	47	0.00605866	0.433381
B2M	45	0.00590975	0.44948
HNF4A	45	0.00573994	0.453184
CYP1A1	51	0.00571513	0.437771
ABCB1	39	0.00559414	0.444853
CS	49	0.0054845	0.429688
ADRB2	36	0.0054362	0.432761
CACNA1C	52	0.00507133	0.433692
BECN1	42	0.00506463	0.452167
GRIN2A	51	0.00504824	0.436508
LRP1	41	0.00502911	0.440962
PPP2CA	50	0.00494935	0.442575
NR1H4	39	0.00490409	0.433381
BACE1	46	0.00480907	0.447816
GSK3B	69	0.00475967	0.477883
NR3C1	55	0.00456926	0.463957
CYP19A1	44	0.00445219	0.44032
SDHB	47	0.0044501	0.432452
PRKCB	44	0.00445006	0.44518
PLA2G1B	35	0.00423054	0.426657
PLA2G4A	37	0.00420682	0.429078
PIK3CA	63	0.00402194	0.45764
LPL	39	0.00392631	0.437455
MT-CO1	37	0.00379552	0.425757
ALOX5	35	0.00375309	0.422781
MPO	48	0.00374909	0.446494
PTK2B	34	0.0036867	0.445836
NCOA1	44	0.00364162	0.426357
PTGS1	36	0.00362934	0.415522
PIK3R1	56	0.00355489	0.45082
NOS2	42	0.0035278	0.456949
PGR	42	0.00348024	0.447154
NFKBIA	63	0.00334837	0.468992
IDE	36	0.00327074	0.445508
CYP2C9	40	0.00303227	0.431834
NR1I2	34	0.00282615	0.431526
RXRA	46	0.00282548	0.437455
PRKCD	41	0.00274644	0.44
CACNA1D	43	0.00252491	0.419556
MED1	34	0.0025167	0.429078
YWHAE	39	0.00239427	0.42726
FGF2	53	0.00236037	0.47451
PPP2CB	35	0.00235979	0.429383
IFNG	55	0.00234127	0.461128
